# Supplementary material for: A metaheuristic automated framework for quality improvement of CT imagery
Source: Sci Rep. 2026 May 24;16:23758. doi: 10.1038/s41598-026-54389-0 (PMC13429660; doi:10.1038/s41598-026-54389-0)
Supplement: Supplementary file 1 — Supplementary Material 1 [file 41598_2026_54389_MOESM1_ESM.zip]

Archive with 1,000 entries (1,000 files):
- Data/test/adenocarcinoma/000108 (3).png
- Data/test/adenocarcinoma/000109 (2).png
- Data/test/adenocarcinoma/000109 (4).png
- Data/test/adenocarcinoma/000109 (5).png
- Data/test/adenocarcinoma/000112 (2).png
- Data/test/adenocarcinoma/000113 (7).png
- Data/test/adenocarcinoma/000114 (5).png
- Data/test/adenocarcinoma/000114.png
- Data/test/adenocarcinoma/000115 (4).png
- Data/test/adenocarcinoma/000115 (8).png
- Data/test/adenocarcinoma/000115.png
- Data/test/adenocarcinoma/000116 (5).png
- Data/test/adenocarcinoma/000116 (7).png
- Data/test/adenocarcinoma/000116 (9).png
- Data/test/adenocarcinoma/000117 (4).png
- Data/test/adenocarcinoma/000117 (8).png
- Data/test/adenocarcinoma/000117.png
- Data/test/adenocarcinoma/000118 (5).png
- Data/test/adenocarcinoma/000118 (7).png
- Data/test/adenocarcinoma/000119 (4).png
- Data/test/adenocarcinoma/000119 (5).png
- Data/test/adenocarcinoma/000119 (6).png
- Data/test/adenocarcinoma/000120.png
- Data/test/adenocarcinoma/000121 (6).png
- Data/test/adenocarcinoma/000121 (7).png
- Data/test/adenocarcinoma/000121.png
- Data/test/adenocarcinoma/000122 (4).png
- Data/test/adenocarcinoma/000122.png
- Data/test/adenocarcinoma/000123 (4).png
- Data/test/adenocarcinoma/000123 (6).png
- Data/test/adenocarcinoma/000123 (9).png
- Data/test/adenocarcinoma/000124 (6).png
- Data/test/adenocarcinoma/000124 (9).png
- Data/test/adenocarcinoma/000125 (2).png
- Data/test/adenocarcinoma/000125 (4).png
- Data/test/adenocarcinoma/000125 (5).png
- Data/test/adenocarcinoma/000125 (6).png
- Data/test/adenocarcinoma/000125 (8).png
- Data/test/adenocarcinoma/000126 (6).png
- Data/test/adenocarcinoma/000127 (5).png
- Data/test/adenocarcinoma/000128 (5).png
- Data/test/adenocarcinoma/000129 (5).png
- Data/test/adenocarcinoma/000129.png
- Data/test/adenocarcinoma/000130 (6).png
- Data/test/adenocarcinoma/000131 (2).png
- Data/test/adenocarcinoma/000132 (2).png
- Data/test/adenocarcinoma/000132 (7).png
- Data/test/adenocarcinoma/000132 (8).png
- Data/test/adenocarcinoma/000132.png
- Data/test/adenocarcinoma/000133 (2).png
- Data/test/adenocarcinoma/000133 (4).png
- Data/test/adenocarcinoma/000134 (2).png
- Data/test/adenocarcinoma/000134 (9).png
- Data/test/adenocarcinoma/000134.png
- Data/test/adenocarcinoma/000135 (5).png
- Data/test/adenocarcinoma/000136 (2).png
- Data/test/adenocarcinoma/000136 (8).png
- Data/test/adenocarcinoma/000137 (2).png
- Data/test/adenocarcinoma/000137 (4).png
- Data/test/adenocarcinoma/000137 (8).png
- Data/test/adenocarcinoma/000138 (6).png
- Data/test/adenocarcinoma/000138 (9).png
- Data/test/adenocarcinoma/000139 (5).png
- Data/test/adenocarcinoma/000139 (6).png
- Data/test/adenocarcinoma/000139 (8).png
- Data/test/adenocarcinoma/000139 (9).png
- Data/test/adenocarcinoma/000139.png
- Data/test/adenocarcinoma/000140.png
- Data/test/adenocarcinoma/000141 (2).png
- Data/test/adenocarcinoma/000142.png
- Data/test/adenocarcinoma/000143 (5).png
- Data/test/adenocarcinoma/000143 (6).png
- Data/test/adenocarcinoma/000144 (2).png
- Data/test/adenocarcinoma/000144 (5).png
- Data/test/adenocarcinoma/000145 (9).png
- Data/test/adenocarcinoma/000146 (3).png
- Data/test/adenocarcinoma/000146 (6).png
- Data/test/adenocarcinoma/000147.png
- Data/test/adenocarcinoma/000148 (3).png
- Data/test/adenocarcinoma/000148 (6).png
- Data/test/adenocarcinoma/000148 (8).png
- Data/test/adenocarcinoma/000148.png
- Data/test/adenocarcinoma/000149 (2).png
- Data/test/adenocarcinoma/000149 (4).png
- Data/test/adenocarcinoma/000149 (7).png
- Data/test/adenocarcinoma/000151 (5).png
- Data/test/adenocarcinoma/000153 (5).png
- Data/test/adenocarcinoma/000155 (4).png
- Data/test/adenocarcinoma/000155.png
- Data/test/adenocarcinoma/000156 (4).png
- Data/test/adenocarcinoma/000157 (5).png
- Data/test/adenocarcinoma/000157 (6).png
- Data/test/adenocarcinoma/000158 (2).png
- Data/test/adenocarcinoma/000158 (3).png
- Data/test/adenocarcinoma/000158 (5).png
- Data/test/adenocarcinoma/000158 (6).png
- Data/test/adenocarcinoma/000158.png
- Data/test/adenocarcinoma/000160 (4).png
- Data/test/adenocarcinoma/000160 (6).png
- Data/test/adenocarcinoma/000161 (4).png
- Data/test/adenocarcinoma/000161 (5).png
- Data/test/adenocarcinoma/000163 (3).png
- Data/test/adenocarcinoma/000163 (7).png
- Data/test/adenocarcinoma/000164 (5).png
- Data/test/adenocarcinoma/000165 (6).png
- Data/test/adenocarcinoma/000166 (2).png
- Data/test/adenocarcinoma/000166 (3).png
- Data/test/adenocarcinoma/000166 (4).png
- Data/test/adenocarcinoma/000167 (3).png
- Data/test/adenocarcinoma/000167 (8).png
- Data/test/adenocarcinoma/000168 (3).png
- Data/test/adenocarcinoma/000171 (5).png
- Data/test/adenocarcinoma/000171.png
- Data/test/adenocarcinoma/000172 (3).png
- Data/test/adenocarcinoma/000173 (5).png
- Data/test/adenocarcinoma/000173 (7).png
- Data/test/adenocarcinoma/000174 (4).png
- Data/test/adenocarcinoma/000176 (2).png
- Data/test/adenocarcinoma/000177 (4).png
- Data/test/adenocarcinoma/000177.png
- Data/test/large.cell.carcinoma/000108.png
- Data/test/large.cell.carcinoma/000110.png
- Data/test/large.cell.carcinoma/000111 (2).png
- Data/test/large.cell.carcinoma/000111.png
- Data/test/large.cell.carcinoma/000113 (2).png
- Data/test/large.cell.carcinoma/000113.png
- Data/test/large.cell.carcinoma/000114.png
- Data/test/large.cell.carcinoma/000115 (2).png
- Data/test/large.cell.carcinoma/000116.png
- Data/test/large.cell.carcinoma/000118.png
- Data/test/large.cell.carcinoma/000120.png
- Data/test/large.cell.carcinoma/000122.png
- Data/test/large.cell.carcinoma/000123.png
- Data/test/large.cell.carcinoma/000124 (2).png
- Data/test/large.cell.carcinoma/000126.png
- Data/test/large.cell.carcinoma/000127 (2).png
- Data/test/large.cell.carcinoma/000128 (2).png
- Data/test/large.cell.carcinoma/000128.png
- Data/test/large.cell.carcinoma/000130.png
- Data/test/large.cell.carcinoma/000131 (2).png
- Data/test/large.cell.carcinoma/000131.png
- Data/test/large.cell.carcinoma/000132 (2).png
- Data/test/large.cell.carcinoma/000133 (2).png
- Data/test/large.cell.carcinoma/000133.png
- Data/test/large.cell.carcinoma/000136 (2).png
- Data/test/large.cell.carcinoma/000137.png
- Data/test/large.cell.carcinoma/000138 (2).png
- Data/test/large.cell.carcinoma/000141.png
- Data/test/large.cell.carcinoma/000143.png
- Data/test/large.cell.carcinoma/000147 (2).png
- Data/test/large.cell.carcinoma/000148 (2).png
- Data/test/large.cell.carcinoma/000148.png
- Data/test/large.cell.carcinoma/000149.png
- Data/test/large.cell.carcinoma/000150.png
- Data/test/large.cell.carcinoma/000154 (2).png
- Data/test/large.cell.carcinoma/000154.png
- Data/test/large.cell.carcinoma/000155.png
- Data/test/large.cell.carcinoma/000158.png
- Data/test/large.cell.carcinoma/000159 (2).png
- Data/test/large.cell.carcinoma/000159.png
- Data/test/large.cell.carcinoma/000160.png
- Data/test/large.cell.carcinoma/000162.png
- Data/test/large.cell.carcinoma/000163.png
- Data/test/large.cell.carcinoma/000169.png
- Data/test/large.cell.carcinoma/000170.png
- Data/test/large.cell.carcinoma/000171.png
- Data/test/large.cell.carcinoma/000172 (2).png
- Data/test/large.cell.carcinoma/000172.png
- Data/test/large.cell.carcinoma/000173 (2).png
- Data/test/large.cell.carcinoma/000173.png
- Data/test/large.cell.carcinoma/000174.png
- Data/test/normal/10 - Copy - Copy.png
- Data/test/normal/10 - Copy (2) - Copy.png
- Data/test/normal/10 - Copy (2).png
- Data/test/normal/10 - Copy (3).png
- Data/test/normal/10 - Copy.png
- Data/test/normal/10 (2) - Copy.png
- Data/test/normal/10 (2).png
- Data/test/normal/10.png
- Data/test/normal/11 - Copy - Copy.png
- Data/test/normal/11 - Copy (2) - Copy.png
- Data/test/normal/11 - Copy (2).png
- Data/test/normal/11 - Copy (3).png
- Data/test/normal/11 - Copy.png
- Data/test/normal/11 (2) - Copy.png
- Data/test/normal/11 (2).png
- Data/test/normal/11.png
- Data/test/normal/12 - Copy - Copy.png
- Data/test/normal/12 - Copy (2) - Copy.png
- Data/test/normal/12 - Copy (2).png
- Data/test/normal/12 - Copy (3).png
- Data/test/normal/12 - Copy.png
- Data/test/normal/12 (2) - Copy.png
- Data/test/normal/12 (2).png
- Data/test/normal/21.png
- Data/test/normal/22.png
- Data/test/normal/23.png
- Data/test/normal/24 - Copy.png
- Data/test/normal/24.png
- Data/test/normal/25.png
- Data/test/normal/6 - Copy (2) - Copy.png
- Data/test/normal/6 - Copy (2).png
- Data/test/normal/6 - Copy (3).png
- Data/test/normal/6 - Copy.png
- Data/test/normal/6 (2) - Copy.png
- Data/test/normal/6 (2).png
- Data/test/normal/6.png
- Data/test/normal/7 - Copy - Copy.png
- Data/test/normal/7 - Copy (2) - Copy.png
- Data/test/normal/7 - Copy (2).png
- Data/test/normal/7 - Copy (3).png
- Data/test/normal/7 - Copy.png
- Data/test/normal/7 (2) - Copy.png
- Data/test/normal/7 (2).png
- Data/test/normal/7.png
- Data/test/normal/8 - Copy - Copy.png
- Data/test/normal/8 - Copy (2) - Copy.png
- Data/test/normal/8 - Copy (2).png
- Data/test/normal/8 - Copy (3).png
- Data/test/normal/8 - Copy.png
- Data/test/normal/8 (2) - Copy.png
- Data/test/normal/8 (2).png
- Data/test/normal/8.png
- Data/test/normal/normal - Copy.png
- Data/test/normal/normal.png
- Data/test/squamous.cell.carcinoma/000108 (6).png
- Data/test/squamous.cell.carcinoma/000110 (2).png
- Data/test/squamous.cell.carcinoma/000111.png
- Data/test/squamous.cell.carcinoma/000112.png
- Data/test/squamous.cell.carcinoma/000114 (2).png
- Data/test/squamous.cell.carcinoma/000114 (3).png
- Data/test/squamous.cell.carcinoma/000115 (4).png
- Data/test/squamous.cell.carcinoma/000115 (5).png
- Data/test/squamous.cell.carcinoma/000116 (5).png
- Data/test/squamous.cell.carcinoma/000117 (2).png
- Data/test/squamous.cell.carcinoma/000117 (3).png
- Data/test/squamous.cell.carcinoma/000117 (5).png
- Data/test/squamous.cell.carcinoma/000118 (3).png
- Data/test/squamous.cell.carcinoma/000118 (4).png
- Data/test/squamous.cell.carcinoma/000119 (4).png
- Data/test/squamous.cell.carcinoma/000119.png
- Data/test/squamous.cell.carcinoma/000120 (2).png
- Data/test/squamous.cell.carcinoma/000120 (3).png
- Data/test/squamous.cell.carcinoma/000120 (5).png
- Data/test/squamous.cell.carcinoma/000121 (5).png
- Data/test/squamous.cell.carcinoma/000121.png
- Data/test/squamous.cell.carcinoma/000122 (6).png
- Data/test/squamous.cell.carcinoma/000122.png
- Data/test/squamous.cell.carcinoma/000124 (4).png
- Data/test/squamous.cell.carcinoma/000124 (5).png
- Data/test/squamous.cell.carcinoma/000124.png
- Data/test/squamous.cell.carcinoma/000125 (2).png
- Data/test/squamous.cell.carcinoma/000125 (6).png
- Data/test/squamous.cell.carcinoma/000125.png
- Data/test/squamous.cell.carcinoma/000126 (4).png
- Data/test/squamous.cell.carcinoma/000127 (2).png
- Data/test/squamous.cell.carcinoma/000127 (6).png
- Data/test/squamous.cell.carcinoma/000127.png
- Data/test/squamous.cell.carcinoma/000129 (2).png
- Data/test/squamous.cell.carcinoma/000129 (6).png
- Data/test/squamous.cell.carcinoma/000130 (4).png
- Data/test/squamous.cell.carcinoma/000131 (6).png
- Data/test/squamous.cell.carcinoma/000132 (4).png
- Data/test/squamous.cell.carcinoma/000133 (2).png
- Data/test/squamous.cell.carcinoma/000133 (3).png
- Data/test/squamous.cell.carcinoma/000134 (5).png
- Data/test/squamous.cell.carcinoma/000135 (4).png
- Data/test/squamous.cell.carcinoma/000135.png
- Data/test/squamous.cell.carcinoma/000136 (4).png
- Data/test/squamous.cell.carcinoma/000136 (6).png
- Data/test/squamous.cell.carcinoma/000137 (3).png
- Data/test/squamous.cell.carcinoma/000137.png
- Data/test/squamous.cell.carcinoma/000139 (4).png
- Data/test/squamous.cell.carcinoma/000139 (5).png
- Data/test/squamous.cell.carcinoma/000139 (6).png
- Data/test/squamous.cell.carcinoma/000141 (2).png
- Data/test/squamous.cell.carcinoma/000141 (4).png
- Data/test/squamous.cell.carcinoma/000142 (5).png
- Data/test/squamous.cell.carcinoma/000142 (6).png
- Data/test/squamous.cell.carcinoma/000144 (5).png
- Data/test/squamous.cell.carcinoma/000145 (6).png
- Data/test/squamous.cell.carcinoma/000146 (6).png
- Data/test/squamous.cell.carcinoma/000148 (3).png
- Data/test/squamous.cell.carcinoma/000148 (4).png
- Data/test/squamous.cell.carcinoma/000149 (4).png
- Data/test/squamous.cell.carcinoma/000151 (6).png
- Data/test/squamous.cell.carcinoma/000151.png
- Data/test/squamous.cell.carcinoma/000153 (3).png
- Data/test/squamous.cell.carcinoma/000153 (4).png
- Data/test/squamous.cell.carcinoma/000153.png
- Data/test/squamous.cell.carcinoma/000154 (2).png
- Data/test/squamous.cell.carcinoma/000154 (3).png
- Data/test/squamous.cell.carcinoma/000154 (4).png
- Data/test/squamous.cell.carcinoma/000155 (3).png
- Data/test/squamous.cell.carcinoma/000155.png
- Data/test/squamous.cell.carcinoma/000156 (2).png
- Data/test/squamous.cell.carcinoma/000157 (6).png
- Data/test/squamous.cell.carcinoma/000158 (4).png
- Data/test/squamous.cell.carcinoma/000158 (6).png
- Data/test/squamous.cell.carcinoma/000159 (5).png
[truncated: 700 more entries]
